# Supplementary material for: Mechanistic insights into the protective roles of polyphosphate against amyloid cytotoxicity
Source: Life Sci Alliance. 2019 Sep 18;2(5):e201900486. doi: 10.26508/lsa.201900486 (PMC6751573; doi:10.26508/lsa.201900486)
Supplement: Supplementary file 1 [file LSA-2019-00486_SdataF1.xlsx]

## Sheet: 1B ThT fluorescence and FP
	time [h]	ThT fluorescence (just asyn)	ThT fluorescence (asyn + polyP)	fluorescence polarization (just polyP)	fluorescence polarization (polyP+asyn)
	0.166667	150	157	166	160
	0.333333	145	150	156	149
	0.5	142	147	155	147
	0.666667	141	148	152	148
	0.833333	145	148	154	145
	1	142	149	153	152
	1.16667	139	149	154	153
	1.33333	143	150	152	152
	1.5	143	147	154	155
	1.66667	142	147	155	153
	1.83333	140	150	151	154
	2	139	153	154	150
	2.16667	144	164	153	149
	2.33333	137	180	156	152
	2.5	142	215	154	152
	2.66667	142	286	154	157
	2.83333	143	374	155	151
	3	142	542	158	151
	3.16667	142	853	155	158
	3.33333	139	1170	159	162
	3.5	141	1648	152	162
	3.66667	144	2220	151	165
	3.83333	139	2803	149	165
	4	140	3280	153	163
	4.16667	140	3713	159	170
	4.33333	138	4285	156	163
	4.5	142	4714	155	163
	4.66667	142	5156	153	163
	4.83333	140	5880	161	170
	5	139	5869	156	169
	5.16667	142	6089	154	175
	5.33333	138	6491	151	181
	5.5	140	6386	155	172
	5.66667	138	7151	155	172
	5.83333	139	7951	154	182
	6	141	8412	158	182
	6.16667	140	8180	154	176
	6.33333	138	8272	151	193
	6.5	140	8831	158	196
	6.66667	141	9080	152	194
	6.83333	140	9550	155	196
	7	137	9806	156	195
	7.16667	140	10568	159	187
	7.33333	140	10678	153	196
	7.5	137	11106	157	193
	7.66667	138	11596	158	199
	7.83333	139	12345	150	197
	8	139	12513	154	198
	8.16667	136	13108	157	199
	8.33333	140	13401	157	204
	8.5	140	13798	157	207
	8.66667	140	14099	160	206
	8.83333	139	14943	157	201
	9	138	14988	157	211
	9.16667	140	15386	155	198
	9.33333	138	15825	160	211
	9.5	138	17001	154	200
	9.66667	140	16916	157	205
	9.83333	142	17337	159	214
	10	141	17887	154	205
	10.1667	138	17916	161	211
	10.3333	139	18626	152	205
	10.5	142	18314	153	199
	10.6667	140	18817	157	213
	10.8333	140	18709	150	212
	11	141	19595	157	203
	11.1667	142	19687	153	210
	11.3333	143	20644	154	215
	11.5	141	20574	157	214
	11.6667	140	21326	154	207
	11.8333	142	21606	161	210
	12	140	21902	156	204
	12.1667	143	21889	160	212
	12.3333	145	23074	158	205
	12.5	143	22435	153	204
	12.6667	148	22654	158	217
	12.8333	146	23268	148	207
	13	149	23762	160	216
	13.1667	151	23697	159	210
	13.3333	156	24365	156	207
	13.5	161	23836	157	206
	13.6667	160	24630	157	217
	13.8333	162	23575	153	230
	14	160	25827	153	227
	14.1667	168	26188	160	230
	14.3333	183	25726	155	221
	14.5	176	25767	159	224
	14.6667	188	26302	157	227
	14.8333	193	26186	156	227
	15	201	25736	153	230
	15.1667	215	26227	154	220
	15.3333	211	26569	156	224
	15.5	221	26424	151	219
	15.6667	222	26252	158	226
	15.8333	245	27387	151	222
	16	247	27086	153	224
	16.1667	245	27214	156	226
	16.3333	246	27327	157	223
	16.5	271	27217	152	229
	16.6667	274	26754	154	226
	16.8333	288	27039	152	227
	17	291	27137	150	229
	17.1667	299	27474	158	224
	17.3333	322	27918	149	222
	17.5	308	28171	159	226
	17.6667	336	28742	151	220
	17.8333	324	28424	155	226
	18	346	29326	156	228
	18.1667	344	28456	158	225
	18.3333	352	27868	156	224
	18.5	378	29791	161	226
	18.6667	383	28300	151	220
	18.8333	395	27802	150	222
	19	411	28774	153	226
	19.1667	398	29359	157	229
	19.3333	411	31019	152	220
	19.5	450	29314	157	225
	19.6667	437	28440	151	225
	19.8333	431	28834	155	224
	20	457	28835	155	220
	20.1667	446	29475	156	226
	20.3333	476	29262	151	221
	20.5	470	30082	150	233
	20.6667	498	29478	150	227
	20.8333	511	29847	154	228
	21	521	30048	153	224
	21.1667	511	29501	149	223
	21.3333	513	29905	149	228
	21.5	522	30417	150	226
	21.6667	526	29623	155	223
	21.8333	547	30210	159	221
	22	567	30474	154	225
	22.1667	547	30500	151	224
	22.3333	609	30126	157	223
	22.5	597	30679	158	225
	22.6667	605	30573	151	227
	22.8333	628	29951	159	236
	23	621	29915	152	223
	23.1667	643	30290	153	224
	23.3333	655	30801	153	223
	23.5	645	30503	154	232
	23.6667	685	30405	149	224
	23.8333	684	30314	152	226
	24	694	30835	151	229
	24.1667	709	30323	157	231
	24.3333	708	30860	150	221
	24.5	692	30232	154	228
	24.6667	719	30774	160	224
	24.8333	744	31205	154	228
	25	739	30484	153	231
	25.1667	738	31216	158	228
	25.3333	769	30515	156	225
	25.5	765	33264	155	222
	25.6667	786	30406	154	229
	25.8333	849	31141	161	229
	26	826	30705	154	230

## Sheet: 1C PP addition diff times
time [h]	0h polyP	2h polyP	5h polyP	8.5h polyP	19h polyP	no polyP
0.166667	228					206
0.333333	186					172
0.5	176					158
0.666667	172					161
0.833333	170					160
1	171					156
1.16667	224					152
1.33333	437					156
1.5	1077					153
1.66667	2891					156
1.83333	6396					155
2	16864					156
2.16667	22365					154
2.33333	23640	198				149
2.5	22424	284				155
2.66667	22863	558				153
2.83333	24144	1201				158
3	24433	2333				155
3.16667	25404	5220				161
3.33333	23557	11553				163
3.5	25252	17113				170
3.66667	26067	21469				170
3.83333	25895	21578				175
4	26646	22177				184
4.16667	25485	23196				188
4.33333	26512	23366				200
4.5	26046	23874				210
4.66667	26357	23261				219
4.83333	26160	22503				238
5	26797	23733	2206			250
5.16667	26460	24572	5550			263
5.33333	26765	24435	12477			277
5.5	26541	24307	19231			295
5.66667	26590	24139	24641			317
5.83333	26421	24530	28465			338
6	26730	24631	29492			365
6.16667	26933	24359	30160			389
6.33333	26975	24567	30300			415
6.5	26462	24801	29161			446
6.66667	27229	24935	30461			475
6.83333	24453	25116	30311			498
7	25742	25339	29837			544
7.16667	25849	24051	30904			584
7.33333	24514	25511	30297			622
7.5	25690	25629	30782			644
7.66667	25099	25512	31515			703
7.83333	25104	24745	30654			745
8	25657	25100	31488			797
8.16667	25173	25444	31594			855
8.33333	25510	23331	31080			907
8.5	25953	25889	30125	5968		1002
8.66667	25842	25775	30226	10923		1046
8.83333	25664	24787	31883	17393		1061
9	25983	25863	31885	22114		1146
9.16667	25148	25721	32280	24957		1248
9.33333	26410	25775	30913	29415		1257
9.5	25627	24606	30636	30512		1404
9.66667	26147	25752	33338	32146		1495
9.83333	26304	26058	30779	33150		1579
10	26012	26129	32103	33120		1636
10.1667	25420	25177	32382	32032		1654
10.3333	25613	25791	32229	32064		1863
10.5	25832	25884	32620	33032		1966
10.6667	26168	25974	31997	33589		2042
10.8333	26144	26092	32541	33389		2175
11	25702	25985	32639	33314		2319
11.1667	26005	25740	32471	33386		2503
11.3333	26221	25109	32711	34174		2592
11.5	26035	25907	32542	33019		2828
11.6667	26359	26352	32859	33387		2971
11.8333	25850	26025	32586	33833		3147
12	26384	26240	33110	33545		3159
12.1667	26407	26613	31667	33940		3291
12.3333	26224	26320	33232	34492		3553
12.5	26391	26372	31944	34540		3549
12.6667	26532	26323	33065	34685		3767
12.8333	26264	26373	33107	33948		3914
13	26347	26269	33141	33598		4019
13.1667	25764	26134	32153	34413		4168
13.3333	25941	26390	32868	34548		4411
13.5	26609	26437	32701	34641		4583
13.6667	26444	25185	32535	34455		4744
13.8333	26289	26478	33101	34431		4928
14	26641	25652	31760	34793		5016
14.1667	26229	26768	32221	34551		4869
14.3333	26127	25534	32924	35222		5521
14.5	26503	26794	33227	35439		5698
14.6667	26704	26659	32428	35359		5882
14.8333	26145	26627	33471	34884		6105
15	26536	25973	33305	34821		5974
15.1667	26544	26606	33827	35555		6301
15.3333	26528	25128	31763	35486		6743
15.5	25991	27139	32361	35573		6900
15.6667	26352	26306	33879	35571		6855
15.8333	26405	26191	33515	35546		7265
16	26779	26518	33318	35506		7639
16.1667	26784	27016	33349	35615		7928
16.3333	26648	26778	32649	35643		8174
16.5	26780	26205	34020	35455		7694
16.6667	26760	26770	33304	35794		8441
16.8333	26653	27046	33425	35756		8446
17	26920	26968	32853	35546		8605
17.1667	26513	26275	32771	35725		9373
17.3333	27052	26976	33672	35592		9175
17.5	27022	26071	33131	35711		9127
17.6667	26649	26973	32140	34987		10189
17.8333	26464	26627	33537	35806		10465
18	26691	26627	33171	35458		10626
18.1667	26393	26759	32664	35620		10952
18.3333	26691	26749	32260	35871		11267
18.5	26966	26779	34294	35780		11494
18.6667	26995	27671	33580	36086		11747
18.8333	27046	26642	33677	35839		12010
19	27127	26244	33609	35933		12225
19.1667	27502	27579	34566	36519	26530	12974
19.3333	27237	27531	33707	36043	29634	12955
19.5	27186	26807	32786	35924	32507	12316
19.6667	26927	27094	34141	36218	33086	13420
19.8333	26966	26907	33570	36000	33960	13717
20	27356	27134	34718	35667	34631	13982
20.1667	26691	26260	32529	36038	34452	14094
20.3333	26888	27380	32745	36083	33645	14551
20.5	27206	26923	33427	36315	33705	14739
20.6667	26591	26845	33979	36178	34441	15032
20.8333	27177	27181	34193	36194	33771	15422
21	27009	26524	33552	36169	32998	15676
21.1667	26824	27501	33741	36218	34325	16115
21.3333	27058	27178	33959	36130	35365	16244
21.5	27314	27476	34477	36137	34402	15961
21.6667	27029	27508	33408	36177	34375	16882
21.8333	27236	27142	33905	36346	34011	16902
22	27049	27408	34471	36178	34641	16030
22.1667	27492	27551	34184	36270	34104	16524
22.3333	26929	27477	34030	36428	34016	17018
22.5	27544	27900	34019	36261	34852	17517
22.6667	27297	27938	33795	36224	35030	17047
22.8333	27017	27499	33773	36251	34778	18884
23	26821	27665	34520	36278	34663	18991
23.1667	27557	26895	34704	36137	34979	19167
23.3333	27238	27809	35016	36325	35248	19251
23.5	26941	27454	34995	36182	34715	19501
23.6667	27329	27502	33831	36245	34906	20212
23.8333	27435	27552	33185	36321	35436	20430
24	27181	27574	34434	36465	33351	20657
24.1667	27024	27282	33784	36458	34409	20855
24.3333	27376	27231	34341	36412	35492	21153
24.5	26897	27113	34056	36253	35222	21231
24.6667	27586	27130	34151	36231	33817	21427
24.8333	27534	27585	34144	36295	35130	20950
25	27529	27859	34769	36243	35831	22160
25.1667	27196	27869	33872	36326	35755	20370
25.3333	27572	25863	34424	36400	34986	22113
25.5	27287	27748	32382	36192	34991	21146
25.6667	27455	27425	32255	36249	33921	23277
25.8333	27369	27724	34249	36563	35289	23408
26	27017	27727	33683	36225	35238	23587
26.1667	27643	28221	33414	36326	35207	22749
26.3333	27404	27331	32319	36245	35061	23846
26.5	27420	27667	34665	36296	34428	23311
26.6667	27339	27789	33371	36327	35335	24551
26.8333	27526	27207	34689	36281	35481	23945
27	27593	27979	34898	36307	35455	24820
27.1667	27298	27914	34294	36323	35561	25058
27.3333	27262	27669	34409	36346	35403	24724
27.5	27606	27554	33560	36277	36015	25408
27.6667	27747	27077	34301	36236	35588	25580
27.8333	27755	27808	33433	36208	35335	25704
28	27354	27595	34843	36357	35749	26007
28.1667	27516	28347	34783	36360	35712	25834
28.3333	27305	27773	33714	36319	35487	26225
28.5	27666	28105	34973	36259	35663	26365
28.6667	27735	28284	35325	36374	35180	25564
28.8333	27775	27767	33930	36417	35531	26696
29	27548	27077	33598	36268	34482	26934
29.1667	27219	28172	34418	36621	34744	26952
29.3333	27833	27712	34534	36598	35514	27129
29.5	27227	27925	34557	36387	33560	27229
29.6667	27446	27703	34213	36359	35917	27140
29.8333	27487	25767	34560	36393	35594	27388
30	27356	27437	34420	36503	35433	27569

## Sheet: 1D Lag times
polyP	200 uM					400 uM					640 uM
0	14.8	13	15.6			7.65	2.65	6.45	3.81		5.98	5.98	8.32	5.18
0.1 mM	3.5	3.5	2.15	3.3	2.81	3.5	2.32	2.98	3.98	2.81	4.8	4.319	2.485	4.3
0.05 mM	4.15	3.48	2.45	4.3		5.5	1.98	1.82	5.65	3.48	2.65	2.48	2.3	3.48
