# Supplementary material for: Mechanistic insights into the protective roles of polyphosphate against amyloid cytotoxicity
Source: Life Sci Alliance. 2019 Sep 18;2(5):e201900486. doi: 10.26508/lsa.201900486 (PMC6751573; doi:10.26508/lsa.201900486)
Supplement: Supplementary file 3 [file LSA-2019-00486_SdataFS2.xlsx]

## Sheet: Supplements Anisotropy
					10 uM			5 uM
				unsonic	0.107042	0.085557	0.08771	0.058471	0.050045	0.051493
				3 x 5 sec	0.117805	0.106663	0.100436	0.046681	0.048576	0.075754
